# Supplementary material for: Early Predictors of Disability and Cognition in Multiple Sclerosis Patients: A Long-Term Retrospective Analysis
Source: J Clin Med. 2023 Jan 15;12(2):685. doi: 10.3390/jcm12020685 (PMC9864935; doi:10.3390/jcm12020685)
Supplement: Supplementary file 1 [file jcm-12-00685-s001.zip]

Archive with 1 entries (1 files):
- jcm-2054704-supplementary.pdf
